# Supplementary material for: Microevolution of Monophasic Salmonella Typhimurium during Epidemic, United Kingdom, 2005–2010
Source: Emerg Infect Dis. 2016 Apr;22(4):617–24. doi: 10.3201/eid2204.150531 (PMC4806966; doi:10.3201/eid2204.150531)
Supplement: Supplementary file 1 — Technical Appendix 1. Strains and metadata used in study of microevolution of monophasic Salmonella Typhimurium during an epidemic in the United Kingdom. [file 15-0531-Techapp-s1.xlsx]

## Sheet: Sheet1
Technical Appendix 1. Strains and metadata used in study of microevolution of monophasic Salmonella Typhimurium during an epidemic in the United Kingdom
Year of Isolation	Strain name	ERS no.	Species	ST	Serotype	Phage type	AMR	pSLT	thrW insertion
1997	105841997	ERS008962	ND	19	ND	ND	ND	ND	ND
1995	100419-1995	ERS015600	ND	19	4,5,12:i:1,2	DT 10	Sensitive	ND	ND
1995	10084-1995	ERS015599	CATTLE	19	4,5,12:i:1,2	DT 10	Sensitive	ND	ND
1995	1013-1997	ERS023491	PIG	19	Typhimurium	DT 193	ASSuT	yes	prophage
1993	10177-1993	ERS023488	PIG	19	Typhimurium	DT 193	ASSuT	yes	prophage
1993	10246-1993	ERS023489	CATTLE	19	Typhimurium	DT 193	ASSuT	no	prophage
1997	10258-1997	ERS015659	TURKEY	19	4,5,12:i:1,2	DT 85	Sensitive	ND	ND
ND	1038/2	ERS037962	ND	19	4,5,12:i:-	ND	TSSu	yes	ND
1995	10382-1995	ERS023490	CATTLE	19	Typhimurium	DT 193	ASSuT	yes	prophage
1996	10902-1996	ERS015614	ENV	19	4,5,12:i:1,2	DT 110	Sensitive	ND	ND
1996	10984-1996	ERS015612	CATTLE	19	4,5,12:i:1,2	DT 108	Sensitive	ND	ND
1996	11020-1996	ERS015636	PIG	19	4,5,12:i:1,2	DT 193	Sensitive	ND	ND
ND	1115/25	ERS037964	CATTLE	19	4,5,12:i:-	DT 12	SxtTASuCnSC	yes	ND
1998	1164-1998	ERS015624	CATTLE	568	4,5,12:i:1,2	DT 141	ASSuTC	ND	ND
1996	11671-1996	ERS023492	CATTLE	19	Typhimurium	DT 193	ASSuT	ND	prophage
1995	12005-1995	ERS015610	PIG	19	4,5,12:i:1,2	DT 106	TSSuNNa	ND	ND
1996	12342-1996	ERS015661	DUCK	19	4,5,12:i:1,2	DT 9	Sensitive	ND	ND
1997	1334-1997	ERS023500	PIGS	34	4,12:i:-	ND	ASSuT	ND	prophage
2009	1365/1	ERS037954	ND	34	4,5,12:i:-	ND	TA	no	free locus
2000	1402-2000	ERS015631	CATTLE	19	4,5,12:i:1,2	DT 170	Sensitive	ND	ND
2007	1686/1	ERS037968	HUMAN	34	4,5,12:i:-	ND	TASuC	no	free locus
2007	1693/1	ERS043715	HUMAN	34	4,5,12:i:-	U311	TSu	no	free locus
1998	1713-1998	ERS015615	CATTLE	19	4,5,12:i:1,2	DT 110	TA	ND	ND
1999	1731-1999	ERS023502	PIG	19	4,12:i:-	ND	T	no	prophage
2007	1790/1	ERS037969	TURKEY	34	4,5,12:i:-	DT 120	TASuC	yes	free locus
2007	1948/2	ERS037971	PIG	34	4,5,12:i:-	U302	Su	no	free locus
1997	2087-1997	ERS015654	FINCH	568	4,5,12:i:1,2	DT 56	Sensitive	ND	ND
2008	2117/2	ERS037957	SHELFISH	34	4,5,12:i:-	DT 120	SSu	no	partial island
2009	2200/2	ERS037960	PIG	34	4,5,12:i:-	U311	SSuNA	no	free locus
2010	2223/2	ERS037959	PIG	34	4,5,12:i:-	DT 193	SSu	no	ND
2006	242/2	ERS037952	SHELFISH	34	4,5,12:i:-	RDNC	ASSuT	ND	prophage
2010	2448/2	ERS037961	BEEF	34	4,5,12:i:-	ND	ASSuT	no	free locus
1998	2610-1998	ERS015627	HORSE	19	4,5,12:i:1,2	DT 160	Sensitive	ND	ND
2010	2617/20	ERS037970	PIG	34	4,5,12:i:-	DT 193	ASSuT	yes	partial island
2001	2798-2001	ERS023505	PIG	19	4,12:i:-	ND	T	yes	prophage
2009	2841/2	ERS037955	HUMAN	34	4,5,12:i:-	DT 193	TASuC	no	partial island
2008	3046/11	ERS037953	CATTLE	34	4,5,12:i:-	DT 193	ASSuT	no	partial island
1997	3203-1997	ERS015611	PIG	19	4,5,12:i:1,2	DT 106	SSuT	ND	ND
1997	3299-1997	ERS015626	BIRD	559	4,5,12:i:1,2	DT 160	Sensitive	ND	ND
2002	3543-2002	ERS023506	PIG	19	4,12:i:-	ND	Sensitive	yes	prophage
1998	388-1998	ERS015638	DOG	19	4,5,12:i:1,2	DT 204	TSuSxt	ND	ND
1997	4061-1997	ERS023493	PIG	19	Typhimurium	DT193	ASSuT	no	prophage
2001	4179-2001	ERS015620	BIRD	19	4,5,12:i:1,2	DT 121	Sensitive	ND	ND
1995	4284-1995	ERS015619	CATTLE	19	4,5,12:i:1,2	DT 120	ASSuTC	ND	ND
2001	4300-2001	ERS015662	DUCK	19	4,5,12:i:1,2	DT 9	Sensitive	ND	ND
2006	45/16	ERS037951	PIG	34	4,5,12:i:-	DT 7	SSSuTNaEno	no	free locus
1995	4582-1995	ERS015609	CATTLE	19	4,5,12:i:1,2	DT 104C	Sensitive	ND	ND
2010	4797-10	ERS023518	CHICKEN	34	4,5,12:I:-	DT 193	Sensitive	yes	partial island
2010	4824-10	ERS023517	PIG	34	4,5,12:i:-	DT 193	ASSuT	yes	partial island
2006	496/10	ERS037963	CATTLE	34	4,5,12:i:-	DT 7	ASSu	no	free locus
1999	5102-1999	ERS023528	PIG	19	4,5,12:i:-	ND	T	yes	prophage
1998	5466-1998	ERS015658	DUCK	1320	4,5,12:i:1,2	DT 8	Sensitive	ND	ND
2001	547-2001	ERS015613	PIG	19	4,5,12:i:1,2	DT 108	Sensitive	ND	ND
1997	5544-1997	ERS015635	ENV	19	4,5,12:i:1,2	DT 179	Sensitive	ND	ND
1997	6164-1997	ERS015652	CHICKEN	19	4,5,12:i:1,2	DT 49	Sensitive	ND	ND
2008	629/2	ERS037958	PIG	34	4,5,12:i:-	DT 120	SSu	no	free locus
1997	6353-1997	ERS015628	PIG	19	4,5,12:i:1,2	DT 167	Fr	ND	ND
2000	6887-2000	ERS023504	PIG	19	4,12:i:-	ND	Sensitive	yes	prophage
2008	692/26	ERS037956	PIG	34	4,5,12:i:-	U311	SSuApr	yes	free Locus
1998	6940-1998	ERS015622	DOG	19	4,5,12:i:1,2	DT 126	Sensitive	ND	ND
1999	7302-1999	ERS015607	PIG	19	4,5,12:i:1,2	DT 104A	T	ND	ND
1998	7396-1998	ERS015647	PSITTACINE	98	4,5,12:i:1,2	DT 36	Sensitive	ND	ND
1995	7828-1995	ERS015605	PIG	19	4,5,12:i:1,2	DT 103	Sensitive	ND	ND
1995	7830-1995	ERS015606	ND	19	4,5,12:i:1,2	DT 103	Tsu	ND	ND
2008	818-1998	ERS015625	CHICKEN	568	4,5,12:i:1,2	DT 141	Sensitive	ND	ND
1996	8380-1996	ERS015634	PIG	19	4,5,12:i:1,2	DT 179	ASSuTNa	ND	ND
1997	8721-1997	ERS015629	ENV	19	4,5,12:i:1,2	DT 167	TSuSxt	ND	ND
1998	8767-1998	ERS015645	PIG	19	4,5,12:i:1,2	DT 35	Sensitive	ND	ND
1997	8935-1997	ERS015621	SHEEP	19	4,5,12:i:1,2	DT 126	Sensitive	ND	ND
1996	9115-1996	ERS015637	CATTLE	19	4,5,12:i:1,2	DT 204	SuT	ND	ND
2001	A130	ERS007468	HUMAN	313	4,5,12:i:1,2	DT A130	ND	ND	ND
2004	D23580	FN424405	HUMAN	313	4,5,12:i:1,2	DT 23580	ND	ND	ND
ND	NCTC13348	ERS007562	CATTLE	19	4,5,12:i:1,2	DT 104	ND	ND	ND
2007	H07 016 0417	ERS037901	HUMAN	19	4,12:i:-	DT 208	T	no	prophage
2007	H07 166 0082	ERS037902	HUMAN	34	4,5,12:i:-	DT 193	ASSuT	yes	island
2007	H07 182 0182	ERS037903	HUMAN	34	4,12:i:-	DT 21 variant	ASSuT	yes	prophage
2007	H07 230 0280	ERS037904	HUMAN	34	4,5,12:i:-	DT 193	ASSuT	yes	island
2007	H07 234 0179	ERS037905	HUMAN	19	4,5,12:i:-	DT 191	ND	no	free locus
2007	H07 246 0338	ERS037906	HUMAN	34	4,5,12:i:-	DT 120	ASSuT	no	prophage
2007	H07 246 0339	ERS037910	HUMAN	34	4,12:i:-	DT 193	ASSuT	yes	prophage
2007	H07 276 0382	ERS037907	HUMAN	34	4,5,12:i:-	DT 193	ASSuT	yes	island
2007	H07 338 0264	ERS037908	HUMAN	34	4,5,12:i:-	DT 120	ASSuTCTmNaCipNeKCn	no	island
2007	H07 362 0321	ERS037911	HUMAN	34	4,12:i:-	U302	ASSuT	no	free locus
2007	H07 394 0379	ERS037909	HUMAN	34	4,5,12:i:-	DT 120	ASSuT	no	prophage
2008	H08324 0294	ERS007611	HUMAN	ND	4,5,12:i:1,2	DT 41b	Sensitive	ND	ND
2009	H09024 0100	ERS007572	HUMAN	ND	4,5,12:i:1,2	U276	ND	ND	ND
2009	H090260055	ERS037913	HUMAN	ND	not tested	DT 191a	T	ND	ND
2009	H09130 0134	ERS007594	HUMAN	ND	4,5,12:i:1,2	DT 1	Sensitive	ND	ND
2009	H09152 0230	ERS007600	HUMAN	ND	4,5,12:i:1,2	U288	ND	ND	ND
2009	H09164 0090	ERS007598	HUMAN	ND	4,5,12:i:1,2	DT 7	Sensitive	ND	ND
2009	H09204 0411	ERS007604	HUMAN	ND	4,5,12:i:1,2	DT 2B	Sensitive	ND	ND
2009	H09214 0797	ERS007590	HUMAN	ND	4,5,12:i:1,2	DT 56	Sensitive	ND	ND
2009	H09226 0446	ERS007574	HUMAN	ND	4,5,12:i:1,2	DT 191A	T	ND	ND
2009	H09242 0361	ERS007588	HUMAN	ND	4,5,12:i:1,2	DT 41	Sensitive	ND	ND
2009	H09254 0380	ERS007574	HUMAN	ND	4,5,12:i:1,2	DT 99	Sensitive	ND	ND
2009	H09256 0454	ERS007582	HUMAN	ND	4,5,12:i:1,2	DT 24	Sensitive	ND	ND
2009	H09270 0335	ERS007596	HUMAN	ND	4,5,12:i:1,2	DT 8	Sensitive	ND	ND
2009	H09282 0253	ERS007592	HUMAN	ND	4,5,12:i:1,2	U277	ND	ND	ND
2009	H09332 0603	ERS007602	HUMAN	ND	4,5,12:i:1,2	DT 195	Sensitive	ND	ND
2009	H09366 0457	ERS007578	HUMAN	ND	4,5,12:i:1,2	U310	ND	ND	ND
2009	H09376 0485	ERS007606	HUMAN	ND	4,5,12:i:1,2	U302	ND	ND	ND
2009	H09388 0801	ERS007608	HUMAN	ND	4,5,12:i:1,2	DT 104b	ASSuCSppT	ND	ND
2009	H09394 0492	ERS007606	HUMAN	ND	4,5,12:i:1,2	DT 12	Sensitive	ND	ND
2009	H09414 0613	ERS007567	HUMAN	ND	4,5,12:i:1,2	DT 135	Sensitive	ND	ND
2010	H100120548	ERS037914	HUMAN	34	4,5,12:i:-	ND	Sensitive	no	prophage
2010	H100420171	ERS037915	HUMAN	19	4,12:i:-	ND	Sensitive	yes	free locus
2010	H100760028	ERS037916	HUMAN	19	4,5,12:i:-	ND	ND	yes	free locus
2010	H100800267	ERS037917	HUMAN	34	4,5,12:i:-	ND	ASSuT	yes	island
2010	H101020440	ERS037918	HUMAN	19	4,12:i:-	ND	T	yes	free locus
2010	H101560198	ERS037919	HUMAN	99	4,5,12:i:-	ND	A	yes	free locus
2010	H102120667	ERS037921	HUMAN	ND	ND	DT 193	ASSu	no	prophage
2010	H10234093302	ERS037923	HUMAN	ND	ND	ND	SSu	ND	ND
2010	H103260370	ERS037925	HUMAN	34	4,5,12:i:-	ND	ASSuT	no	free locus
2010	H103700509	ERS037926	HUMAN	19	4,5,12:i:1,2	DT 193	Sensitive	yes	free locus
2010	H103720606	ERS037927	HUMAN	19	4,12:i:-	ND	ASSuTTmCSp	yes	prophage
2010	H103920583	ERS037928	HUMAN	34	4,5,12:i:-	ND	ASSu	no	partial island
2010	H1041406001	ERS037929	HUMAN	34	4,12:i:-	ND	Sensitive	ND	ND
2010	H104240404	ERS037930	HUMAN	34	ND	ND	ASSuT	yes	island
2010	H104680513	ERS037931	HUMAN	34	4,12:i:1,2	DT 193	ASSuTFr	no	prtial island
2010	H105000301	ERS037933	HUMAN	34	4,5,12:i:-	DT 193	ASSuTTmCn	yes	partial island
2010	H105100366	ERS037934	HUMAN	19	4,5,12:i:1,2	DT 193	ASuTTm	yes	prophage
2010	H105260826	ERS037935	HUMAN	34	4,5,12:i:1,2	DT 193	ASuTTm	yes	island
2010	H105280433	ERS037936	HUMAN	34	4,5,12:i:-	DT 193	ASSuT	no	partial island
2009	L0004109	ERS008980	DOG	34	ND	DT 193	ASSuT	no	island
2009	L00178-09	ERS023511	CHICKEN	19	4,12:i:-	ND	TA	yes	prophage
2008	L00446-08	ERS023510	CHICKEN	19	4,12:i:-	ND	TA	yes	prophage
2007	L0064707	ERS008969	PIG	34	4,5,12:i:-	DT 193	ASSuT	no	island
2009	L00759-09	ERS023535	SNAKE	19	4,5,12:i:-	DT 191a	T	yes	free locus
2009	L0085709	ERS008976	DOG	34	4,12:i:-	DT 120	ASSuT	no	prophage
2009	L00938-09	ERS023509	PIG	34	4,12:i:-	DT 21	ASSuTSxt	yes	prophage
2004	L00961-04	ERS023527	PIG	19	4,5,12:i:-	RDNC	SuC	no	prophage
2010	L01001-10	ERS023497	CHICKEN	34	4,5,12:i:-	DT 120	ASSuT	yes	island
2008	L01176-08	ERS023507	PIG	34	4,12:i:-	ND	ASSuT	no	island
2008	L01189-08	ERS023508	PIG	34	4,12:i:-	ND	T	no	island
2006	L01730-06	ERS023529	PIG	34	4,5,12:i:-	DT 193	ASSuT	no	island
2010	L1101-10	ERS023521	CHICKEN	34	4,5,12:I:-	DT 120	ASSuT	no	island
ND	LT2	ERS007564	CATTLE	19	4,5,12:i:1,2	LT2	ND	ND	ND
ND	R14	ERS007567	Pigeon	128	4,5,12:i:1,2	DT2	ND	ND	ND
ND	R16	HG326213	Pigeon	128	4,5,12:i:1,2	DT2	ND	ND	ND
2007	S00060-07	ERS015650	HORSE	19	4,5,12:i:1,2	DT 40	Sensitive	ND	ND
2006	S00065-06	ERS023515	CATTLE	34	4,12:i:-	ND	ASSuT	no	island
2009	S00130-09	ERS023495	CAT	34	4,5,12:i:-	DT 7	ASSuT	no	island
2009	S00176-09	ERS023526	PIG	34	4,12:i:-	RDNC	ASSuT	no	prophage
2007	S00250-07	ERS023525	PIG	19	4,12:i:-	ND	Sensitive	yes	prophage
2009	S00454-09	ERS015601	HORSE	19	4,5,12:i:1,2	DT 101	Sensitive	ND	ND
2010	S00814-10	ERS023512	CHICKEN	34	4,12:i:-	DT 193	ASSuT	no	island
2005	S00914-05	ERS015608	CATTLE	19	4,5,12:i:1,2	DT 104B	ASSuTC	ND	ND
2010	S01364-10	ERS023516	CATTLE	34	4,5,12:i:-	DT 193	ASSuT	no	partial island
2010	S01569-10	ERS023498	PIG	34	4,5,12:i:-	DT 120	Sensitive	yes	partial island
2009	S02412-09	ERS023496	CATTLE	19	4,5,12:i:-	DT 41	Sensitive	yes	free Locus
2005	S0272405	ERS008964	PIG	19	4,12:i:-	ND	ASSuT	no	prophage
2008	S02909-08	ERS023530	PIG	34	4,5,12:i:-	DT 193	ASSuT	no	island
2007	S0292307	ERS008972	CATTLE	34	4,5,12:i:-	DT193	ASSuT	no	island
2010	S03113-10	ERS023533	PIG	34	4,5,12:i:-	DT 193	ASSuT	no	partial island
2007	S0337107	ERS008971	PIG	34	4,5,12:i:-	DT 193	ASSuT	no	island
2008	S0344408	ERS008974	SHEEP	34	4,5,12:i:-	DT 193	ASSuT	no	island
2008	S03445-08	ERS023513	SHEEP	34	4,5,12:i:-	DT 193	SSuSxtC	no	island
2005	S0344705	ERS008963	HORSE	34	4,12:i:-	DT 193	ASSuT	yes	island
2008	S03512-08	ERS023494	CAT	19	4,5,12:i:-	DT 120	ASSuC	yes	prophage
2009	S0354909	ERS008979	CATTLE	34	4,5,12:i:-	DT 193	ASSuT	no	island
2009	S0387409	ERS008981	CATTLE	34	4,5,12:i:-	DT 193	ASSuT	no	island
2008	S04199-08	ERS015664	PIG	559	4,5,12:i:1,2	DT U302	ASSuTC	ND	ND
2009	S0433209	ERS008982	PIG	34	4,5,12:i:-	DT 193	ASSuTCCazAmcCtxApr	yes	island partially
2009	S04696-09	ERS015598	CATTLE	19	4,5,12:i:1,2	DT 1	Sensitive	ND	ND
2009	S04698-09	ERS023534	CATTLE	34	4,12:i:-	DT 193	ASSuT	no	partial island
2003	S04782-03	ERS015667	PIG	19	4,5,12:i:1,2	DT U310	T	ND	ND
2008	S04797-08	ERS023499	Bird	34	4,5,12:i:-	DT 191a	T	ND	free locus
2007	S0509207	ERS008970	DOG	34	4,5,12:i:-	RDNC*	ASSuT	no	prophage
2008	S05451-08	ERS015656	DOG	568	4,5,12:i:1,2	DT 56VAR	Sensitive	ND	ND
2006	S0565506	ERS008966	CATTLE	34	4,5,12:i:-	DT 193	ASSuT	no	island
2009	S05893-09	ERS023531	PIG	34	4,5,12:i:-	DT 193	ASSuT	no	partial island
2009	S05894-09	ERS023532	PIG	34	4,5,12:i:-	DT 193	ASSuTC	no	partial island
2009	S05894-09	ERS023532	ND	34	4,5,12:i:1,2	DT 193	ND	ND	ND
2002	S05968-02	ERS015665	PIG	19	4,5,12:i:1,2	DT U308	NSSuTNa	ND	ND
2007	S06221-07	ERS015623	CATTLE	19	4,5,12:i:1,2	DT 135	Sensitive	ND	ND
2007	S0657807	ERS008967	CAT	71	4,12:i:-	DT 193	ASSuT	no	island
2007	S07292-07	ERS015666	PIG	19	4,5,12:i:1,2	DT U308	TSSu	ND	ND
2005	S07300-05	ERS023514	CATTLE	34	4,12:i:-	ND	ASSuT	no	island
2003	S07676-03	ERS015655	BIRD	568	4,5,12:i:1,2	DT 56VAR	Sensitive	ND	ND
2007	S0806007	ERS008968	PIG	34	4,5,12:i:-	DT 193	ASSuT	no	island
2002	S083001-02	ERS015618	PIG	19	4,5,12:i:1,2	DT 12	ASSuTSxtC	ND	ND
2003	S09313-03	ERS015653	CATTLE	19	4,5,12:i:1,2	DT 49	Sensitive	ND	ND
2010	S3659-10	ERS023524	CHICKEN	34	4,5,12:I:-	DT 193	Sensitive	yes	partial island
2010	S4489-10	ERS023523	OTHER	19	ND	ND	Sensitive	yes	prophage
2010	S4812-10	ERS023522	PIG	34	4,12:i:1,2	DT 193	ASSuCnAprSxtC	ND	partial island
2008	S5712-08	ERS023519	DUCK	19	ND	ND	ND	yes	ND
2008	S5828-08	ERS023520	CHICKEN	19	ND	ND	ASSuTC	no	prophage
1974	SL1344	FQ312003	CATTLE	ND	4,5,12:i:1,2	ND	ND	ND	ND
2006	SO1491-06	ERS015642	PIGEON	19	4,5,12:i:1,2	DT 2A	Sensitive	ND	ND
2005	SO1960-05	ERS015663	PIG	19	4,5,12:i:1,2	DT U288	ASSuTCSxt	ND	ND
2003	SO3185-03	ERS015632	CATTLE	19	4,5,12:i:1,2	DT 170B	Sensitive	ND	ND
2005	SO3433-05	ERS015648	CHICKEN	19	4,5,12:i:1,2	DT 36	Sensitive	ND	ND
2009	SO4178-09	ERS015644	DUCK	19	4,5,12:i:1,2	DT 30	Sensitive	ND	ND
2008	SO4454-08	ERS015640	PIG	19	4,5,12:i:1,2	DT 208	T	ND	ND
2008	SO4744-08	ERS015646	CHICKEN	19	4,5,12:i:1,2	DT 35	Sensitive	ND	ND
2004	SO5081-04	ERS015649	HORSE	19	4,5,12:i:1,2	DT 40	Sensitive	ND	ND
2006	SO5416-06	ERS015657	CHICKEN	34	4,5,12:i:1,2	DT 7	Sensitive	ND	ND
2004	SO6281-04	ERS015643	DUCK	19	4,5,12:i:1,2	DT 30	Sensitive	ND	ND
2004	SO6356-04	ERS015641	FEED	559	4,5,12:i:1,2	DT 2A	Sensitive	ND	ND
2002	SO8313-02	ERS015639	PIG	19	4,5,12:i:1,2	DT 208	ASuTSxt	ND	ND
2007	SO9207-07	ERS015633	PIG	19	4,5,12:i:1,2	DT 170B	Sensitive	ND	ND
2002	SO9304-02	ERS015651	CATTLE	19	4,5,12:i:1,2	DT 41	Sensitive	ND	ND
ND	SR11	ERS015668	ND	19	4,5,12:i:1,2	U310	ND	ND	ND
2008	H08390 0191	ERS007572	HUMAN	ND	4,5,12:i:1,2	DT177	ND	ND	ND

## Sheet: Sheet2
AMR:	T= Tetracycline
	A=Ampicillin				*RDNC-Reacts Does NotConform
	Ak=Amikacin
	Amc= Amoxycillin
	Apr=Apramycin
	C= Chloramphenicol
	Caz=Ceftazidime
	Cip= Ciprophloxacin
	Cn= Gentamycin
	Ctx= Cefotaxime
	Eno= enrofloxacin
	Fr= Furazolidone
	K=Kanamycin
	N=Neomycin
	Na= Naladixic Acid
	Ne=Netilmicin
	S=Streptomycin
	Su= Compound sulphonamides (S3300)
	Sxt=Trimethoprim/sulphamethoxazole,
	Tm=Trimetoprim
